# Supplementary material for: Conceptual framework of applying CoI-based blended learning approach to enhance students’ vocabulary and vocabulary learning motivation
Source: PLoS One. 2025 Aug 12;20(8):e0330115. doi: 10.1371/journal.pone.0330115 (PMC12342318; doi:10.1371/journal.pone.0330115)
Supplement: S2 File — (ZIP) [file pone.0330115.s002.zip]

Archive with 15 entries (14 files):
- data of this study/
- data of this study/Experimental group- Pre-test of VTS and pre-intervention of VLM data.xlsx
- __MACOSX/data of this study/._Experimental group- Pre-test of VTS and pre-intervention of VLM data.xlsx
- data of this study/.DS_Store
- __MACOSX/data of this study/._.DS_Store
- data of this study/Semi-structured Interview Transcripts.xlsx
- __MACOSX/data of this study/._Semi-structured Interview Transcripts.xlsx
- data of this study/Pilot study data.xlsx
- __MACOSX/data of this study/._Pilot study data.xlsx
- data of this study/Experimental group- Post-test of VTS and post-intervention of VLM data.xlsx
- __MACOSX/data of this study/._Experimental group- Post-test of VTS and post-intervention of VLM data.xlsx
- data of this study/Control group- Post-test of VTS and post-intervention of VLM data.xlsx
- __MACOSX/data of this study/._Control group- Post-test of VTS and post-intervention of VLM data.xlsx
- data of this study/Control group- Pre-test of VTS and pre-intervention of VLM data.xlsx
- __MACOSX/data of this study/._Control group- Pre-test of VTS and pre-intervention of VLM data.xlsx
