# Supplementary material for: Conceptual framework of applying CoI-based blended learning approach to enhance students’ vocabulary and vocabulary learning motivation
Source: PLoS One. 2025 Aug 12;20(8):e0330115. doi: 10.1371/journal.pone.0330115 (PMC12342318; doi:10.1371/journal.pone.0330115)
Supplement: S2 File — (ZIP) [file pone.0330115.s002.zip › data of this study/Semi-structured Interview Transcripts.xlsx]

## Sheet: S1-High
	Questions & Answers
Q1	What do you think of this CoI-based blended learning environment in comparison to the traditional way?
A1	I think I prefer blended learning. I believe the reason I favour blended learning over traditional instruction is that with traditional instruction, the teacher constantly talks to the class, which I find to be quite dull. But in blended learning, the teacher would guide us effectively.
Q2	Did you feel happy and interested when learning vocabulary in this CoI-based blended learning course?
A2	Of course. I believe that the CoI-based blended learning strategy makes English classes more interesting and novel, because in the traditional method, teachers constantly talk and talk, making the class uninteresting.
Q3	Did you feel motivated to learn vocabulary in this CoI-based blended learning course?
A3	I think my motivation for learning is pretty good, because in this way, we can be more engaged. Then sometimes the teacher uses some encouragement methods. For example, every week the teacher evaluates the top three students in the system and reward them. This makes us more motivated to learn. In addition, I think Chaoxing Learning app is very practical and useful, there are so many functions and…
Q4	What do you think the strengths and weaknesses of vocabulary acquisition are in this CoI-based blended learning course?
A4	We are not good at show ourselves in the traditional face-to-face teaching classroom because there is almost no chance for us to show ourselves, but in this blended learning environment, it’s totally different.The advantage is that students may be able to speak freely in class when the teacher asks us to discuss some topics. If something we feel embarrassed to say face to face, we can speak more …
Q5	What do you think of the online and offline discussion in this CoI-based blended learning environment?
A5	Because I am a group leader, my group members would ask me if they didn’t know something. But sometimes I don’t know how to do it either, I would asked some friends from other communities. Friends from other communities are very helpful and friendly, they would tell me whatever they know. Discussions occurred especially when there were some particularly difficult problems, students in my group wo…
Q6	What’s your feelings and suggestions about the teacher’s vocabulary instructions in this CoI-based blended learning course?
A6	In fact, as for the teacher, I hope that he/she is not too fierce, but more amiable and easy to talk to. In terms of their education level, it should be college or above. Then he/she should have more of a sense of professionalism in teaching. Then there is the possibility for the students to know more. In the past, the teacher sometimes would give us some wrong knowledge. But in this CoI-based bl…
Q7	What’s your feelings and suggestions about the students’ behaviors in this CoI-based blended learning course?
A7	The assignment in Chaoxing Learning App, sometimes I need to push them to complete. Because sometimes, they would forget. The other thing is every time we need to take out our phones to sign in or check the notifications, I observe sometimes the students are very unconscious. Sometimes after we signed in, some students start to browse other web pages. So, in my side, I wish there is a way to impr…
Q8	Do you believe this CoI-based blended learning course can help you improve your vocabulary knowledge, as well as your creativity and curiosity to explore English?
A8	I think can, because in class the teacher often releases some games for us to play, which I find very exciting and challenging. Every week the teacher would evaluate the students with good performance. I feel that this competitive environment is more conducive to improve our vocabulary performance. I think it’s quite helpful, because in this way students can learn vocabulary better, we don't need…
Q9	How was your relationship with the teacher and peers in this CoI-based blended learning environment?
	There is a lot of communication, because each student has his or her own group, the group leader and the members often discuss together which can help to foster a good relationship with each other. In the group, everyone can discuss together and cooperate together.In these cases, everyone can better put forward their own ideas and say whatever they want to say. Well, they don’t have so many worri…
Q10	What do you think of using Chaoxing Learning App?
	I felt that doing the homework in the Chaoxing Learning App tested the students’ self-awareness and a few of the students would unconsciously go searching for the answers online and copy the questions directly. I think maybe the teacher can monitor us more.Chaoxing Learning App is a platform, uh, sometimes it’s good, but sometimes I think there are a lot of news. So I think during face-to-face cl…
Q11	What is your favorite type of course task?
	When doing the group work, members in my group showed more willingness to cooperate than in a pure traditional condition. Everyone has something that they are good at. For example, when making a video, we can divide the task according to the strengths of the group members and collaborate closely. Unlike traditional teaching, where the teacher basically only assigns written work, some students wil…
Q12	What kind of evaluation do you prefer?
	In traditional teaching, the evaluation we can receive is the teacher's correction of homework or examinations. But this method has disadvantages. For example, every time we hand in an assignment, we have to wait at least a week before receiving feedback from the teacher. By that time, we have begun to forget the content of the assignment. But in blended learning, the teacher usually evaluate our…
Q13	What do you think the teacher should focus on while using CoI-based blended learning approach?
	I hope there would be more activities because sometimes we may feel the award assignment is boring no matter in English or other subjects. Some teachers just asked the students to answer the questions one by one, sometimes it's really awkward standing there when we don't know the answer. But if like the blended learning, there are so many interesting activities, and we also have communities, we c…
Q14	What do you think this CoI-based blended learning course can do to help you overcome the difficulties you face during your learning process?
	Not only did we work together as a group to help each other with tasks set by the teacher, but sometimes we asked other groups for help when we had difficulties and they were very helpful. Of course, when other groups need help, we would also help them in any way we can. I felt that the atmosphere was very harmonious and it was very helpful in developing our team spirit.
Q15	What suggestions would you like to give to this CoI-based blended learning course?
	I think we can let students take out a piece of paper, or a small card, and then make it into a vocabulary card. Then sometimes in class, they can just randomly check it, and then even play a small game. Or use cards with some pictures to let students guess the meaning of the words is also a good way.

## Sheet: S2-HIgh
	Questions & Answers
Q1	What do you think of this CoI-based blended learning environment in comparison to the traditional way?
A1	When I was in my junior middle school, I don’t have any experience of blended learning. This is my first experience, and it is very novel and interesting. In this blended learning environment, students and the teacher manage and control the class together which is very good.
Q2	Did you feel happy and interested when learning vocabulary in this CoI-based blended learning course?
A2	Yes, in this CoI-based blended learning environment, we are stimulated to get more credits through answering teacher’s questions such as vocabulary memorize race or joining activities, it’s so interesting.There are many activities in blended learning, such as randomly selecting students to answer questions. In this random situation, if some students want to sleep but are worried about being selec…
Q3	Did you feel motivated to learn vocabulary in this CoI-based blended learning course?
A3	Ues, of course. Our English teacher often encourages us to show and express ourselves even when sometimes we are shy and not so confident, she said it’s okay even if we gave the wrong answer.There would be a desire for every student to add points. For example, if I add points, I can get a reward, and I will have a heartfelt feeling and motivation to add points. I think blended learning may be mor…
Q4	What do you think the strengths and weaknesses of vocabulary acquisition are in this CoI-based blended learning course?
A4	The disadvantage is as secondary school students are more or less unconscious, although they are usually very active in the classroom, there are inevitably a few students who take the opportunity to browse other websites when having class. Another disadvantage is that we have to do the homework on the mobile phone, and some of the answers can be found directly online. Some students will just copy…
Q5	What do you think of the online and offline discussion in this CoI-based blended learning environment?
A5	I think online and offline discussions help us form a more united commuity. Especially when completing tasks together, it helps everyone deepen their relationship during the discussion.There are more discussions than in the traditional classroom. When we received a task, we would discuss it within the group. Occasionally there would be some small disunity, but the overall situation was good. The …
Q6	What’s your feelings and suggestions about the teacher’s vocabulary instructions in this CoI-based blended learning course?
A6	I think when we compete with each other, we are very motivated to learn. So I think the teacher's activiey design is good. Do you remember? The atmosphere was really active last Thursday when our classmates were all competing to answering the questions.
Q7	What’s your feelings and suggestions about the students’ behaviors in this CoI-based blended learning course?
A7	I think we can cooperate and communicate very well. By completing group tasks together on a regular basis, it increased opportunities for everyone to communicate. For example, when we were making a video, we all discussed it together. Every one in the group do a little bit and finally it finished by collaborating. Sometimes if I didn’t want to record the video, other students can record it, and I…
Q8	Do you believe this CoI-based blended learning course can help you improve your vocabulary knowledge, as well as your creativity and curiosity to explore English?
A8	Yes, English class will be boring if some students can not understand. The more you listen, the less interesting it would be. But for students with better basic knowledge, if the teacher mention a word, they know the meaning, and they can understand every word. For those students, class is relatively easy. Therefore, hope the teacher can choose lessons of varying degrees of difficulty. This can s…
Q9	How was your relationship with the teacher and peers in this CoI-based blended learning environment?
	I thinks very good. The learning community is just like a family, we just discuss and solve the problems together. It is helpful for me to better recognise the knowledge.
Q10	What do you think of using Chaoxing Learning App?
	It's a very useful platform to conduct class. In this blended learning environment, there are a lot of digital tools except Chaoxing Learning app such as the websites the teacher posted through the Chaoxing Learning app which are very helpful for our study. I think it is more harmonious, novel and special to combine the Chaoxing Xuedutong APP with the classroom.
Q11	What is your favorite type of course task?
	I think the function of submitting assignments and having tests in Chaoxing Learning App is very good.
Q12	What kind of evaluation do you prefer?
	I think what I like most is that every time the students finish their presentation, the teacher will post a task on Chaoxing Learning app for us to vote for our favorite presentation. I find it very exciting.
Q13	What do you think the teacher should focus on while using CoI-based blended learning approach?
	I think the present method is quite good. The teacher trusted and respected us very much. We also felt valued. I also think the teacher can teach us some specific stategies of vocabulary learning.
Q14	What do you think this CoI-based blended learning course can do to help you overcome the difficulties you face during your learning process?
	This blended learning approach not only provides us with many novel features, but also a wealth of learning resources. I will use the after-class time to browse and study the rich resources in Chaoxing Learning App, which can help to extend and expand my knowledge outside the classroom.
Q15	What suggestions would you like to give to this CoI-based blended learning course?
	I think more activities can be integrated into our classroom, such as poster, movie, songs and something alike.

## Sheet: S3-High
	Questions & Answers
Q1	What do you think of this CoI-based blended learning environment in comparison to the traditional way?
A1	I feel that blended learning is better, because it allows everyone to experience the intelligence of the Internet, and then using mobile phones to answer questions, sign in, etc. Chaoxing Learning App is a new tool for us which can make students more engaged.
Q2	Did you feel happy and interested when learning vocabulary in this CoI-based blended learning course?
A2	In this blended teaching mode, everyone is more active and interested especially in learning vocabulary, and then, in traditional teaching like in junior middle school, the teacher usually followed the book and spoke in a very rigid way, and then you tend to get distracted in class.This would definitely happen, because after all, it is a bit boring to listen to the teacher in the traditional way.…
Q3	Did you feel motivated to learn vocabulary in this CoI-based blended learning course?
A3	In order not to fall behind others, students around me would do assignments and tasks actively. We always take the initiative to work hard in order to avoid dragging the team’s performance since the quality of the individual’s performance will also be related to the team’s performance. I think everyone was participative and wanted to participate in the English class. Even in the Tencent Video cla…
Q4	What do you think the strengths and weaknesses of vocabulary acquisition are in this CoI-based blended learning course?
A4	The advantage is definitely that it is more intelligent, but the disadvantage is that when the Chaoxing learning app is not used, studnets may play with their mobile phones and switch to other applications. Maybe this shortcoming needs to be paid attention to.
Q5	What do you think of the online and offline discussion in this CoI-based blended learning environment?
A5	I feel that in this blended learning environment, there is much more interaction between the teacher and the students and between the students themselves than in the traditional classroom. This mutual interaction is very helpful to enhance the relationship between the students and also between the teacher and the students. Students often discuss and solve problems proactively and enthusiastically…
Q6	What’s your feelings and suggestions about the teacher’s vocabulary instructions in this CoI-based blended learning course?
A6	I think the teacher has done a good job in all aspects, and we are like friends without any barriers.
Q7	What’s your feelings and suggestions about the students’ behaviors in this CoI-based blended learning course?
A7	I feel that there are still a very few unconscious students in the class who can not focus on the study. We hope that the teacher can supervise students and students can supervise themselves with each other. Sometimes after completing tasks on Chaoxing Learning app, some students started to view some other websites. I think in the class it should be forbidden, but after class it's okay.
Q8	Do you believe this CoI-based blended learning course can help you improve your vocabulary knowledge, as well as your creativity and curiosity to explore English?
A8	I usually distribute the homework, and I will tell them that they can ask me any questions they don't understand, and I will explain to them how to do it. Of course, we would also help other groups. Just like the last time Cao Yuxuan and others encountered difficulties during the video shooting, our group leader also helped him. During the process of discussion and communication with each other, …
Q9	How was your relationship with the teacher and peers in this CoI-based blended learning environment?
	I feel that the relationship with the teacher is closer than in traditional teaching, because in traditional teaching, we basically never see the teacher except in class. But in blended learning, we can communicate with the teacher online anytime and anywhere, so our relationship was closer. In terms of the relationship with other students, I think it's about a cooperative relationship. In order …
Q10	What do you think of using Chaoxing Learning App?
	I really like the function of communication with the teacher and students online using Chaoxing Learning app.It's very good. It can not only count the scores of students' classroom performance, after-class homework, etc., but also has Q&A sessions.
Q11	What is your favorite type of course task?
	I like mini games the most. It can bring fun to everyone, and make it easier for us to remember different words. Unlike in the past, we can only use the textbook to learn vocabulary and learn it by root.
Q12	What kind of evaluation do you prefer?
	I feel like I like them all, but there are many evaluation methods that allow us to better understand ourselves from all aspects.
Q13	What do you think the teacher should focus on while using CoI-based blended learning approach?
	I think some students are still not very self-conscious. Sometimes when students try to manage each other, some students with bad tempers will not listen. So I think we need more supervision from teachers.
Q14	What do you think this CoI-based blended learning course can do to help you overcome the difficulties you face during your learning process?
	I think what the CoI-based blended learning course brought me the most was that I will be inspired a lot. I have always felt that I did not have much self-confidence. But in blended learning, especially in the part where we show our work, I think it is very helpful to practice our self-confidence.
Q15	What suggestions would you like to give to this CoI-based blended learning course?
	I think it's good now, I don't have much advice. Just keep on like this is okay.

## Sheet: S4-Medium
	Questions & Answers
Q1	What do you think of this CoI-based blended learning environment in comparison to the traditional way?
A1	I chose blended learning because I think it is just ordinary of traditional teaching. The teacher often talks on the podium and there is basically no communication with us. But in blended learning, the interactive feeling brought a lot of fun and the integration of knowledge.
Q2	Did you feel happy and interested when learning vocabulary in this CoI-based blended learning course?
A2	In this blended learning model, everyone is more active and interested especially in learning vocabulary, and then, in traditional teaching like in junior middle school, the teacher usually followed the book and we tend to get distracted in class.It is definitely more interesting than traditional teaching, because through blended learning, we have more of a learning atmosphere for English class.
Q3	Did you feel motivated to learn vocabulary in this CoI-based blended learning course?
A3	Yes, I think it is much better than traditional teaching. In blended learning, I feel that I am the master of my own learning, instead of needing teachers or parents to force us to learn like before. We need to do personal arrangements independantly and make plans on how to complete our tasks better, and the teacher would fully respect our arrangements and decisions.Well, yes, the teacher and stu…
Q4	What do you think the strengths and weaknesses of vocabulary acquisition are in this CoI-based blended learning course?
A4	In traditional classroom, it is just the teacher on the podium and there’s basically very little interaction between the teacher and the students, but in blended learning, there are more interactions between the teacher and the students and the students are more engaged, which makes the class fun.Well, the advantage is that teachers are more interactive with classmates, making it easier to cooper…
Q5	What do you think of the online and offline discussion in this CoI-based blended learning environment?
A5	In this CoI-based blended learning teaching mode, I think there are more opportunities for communication between the students, so the relationship between us is also better.There was always a competitive relationship within the team. After each assignment, everyone would select the the first 3 ranking candidates, which made everyone more motivated to learn.
Q6	What’s your feelings and suggestions about the teacher’s vocabulary instructions in this CoI-based blended learning course?
A6	In blended learning, I feel that I am at the centre of the learning process. Unlike traditional teaching where we are expected to obey whatever the teacher says, in blended learning, the teacher respects our ideas and we are allowed to explore and experience the knowledge.
Q7	What’s your feelings and suggestions about the students’ behaviors in this CoI-based blended learning course?
A7	Students pay much attention to system scores because everyone has a competitive mentality.Therefore, this kind of blended learning not only allows us to learn more English knowledge, improves the teacher-student relationship, but also brings us more in-depth communication.
Q8	Do you believe this CoI-based blended learning course can help you improve your vocabulary knowledge, as well as your creativity and curiosity to explore English?
A8	At first, we were shy to present, but after a few weeks, we got used to that. As we had been divided into groups at the beginning of this semester, each group had a group leader. Through the group tasks and assignments, everyone's relationship became better. Each team leader would also assign various tasks to his team members. Well, this good atmosphere causes every student to take their own lear…
Q9	How was your relationship with the teacher and peers in this CoI-based blended learning environment?
	Through cooperation, the relationship between our classmates will be better.There will definitely be, because some students in other groups are very close friends with me. I will ask them questions that I don’t understand, and they will ask me if he doesn’t understand them. In this way, we can learn from each other’s strengths and weaknesses and learn from each other.
Q10	What do you think of using Chaoxing Learning App?
	Through Chaoxing Learning App, we can discuss and communicate with our teacher and classmates. When the community work together, some new ideas come out.
Q11	What is your favorite type of course task?
	What I like most is to compete through various activities, and then the teacher would reward us and we can get prizes.
Q12	What kind of evaluation do you prefer?
	Peer assessment is one of my favourite classroom activities, and whenever the teacher distributes students’ work, the classroom can be rather active.
Q13	What do you think the teacher should focus on while using CoI-based blended learning approach?
	In the learning community, I feel my efficiency was much higher. Through communicating with the member in the community, it is actually faster to solve a problem.I feel that in blended learning, teachers will have greater pressure, because with traditional teaching, teachers only need to talk according to books, but using blended learning, teachers need to design a variety of activities.So I thin…
Q14	What do you think this CoI-based blended learning course can do to help you overcome the difficulties you face during your learning process?
	I think what helped me the most was that it was an encouraging learning environment and whenever I encountered a problem, I could turn to the teacher for help. The teacher would also tell me what she knows without hesitation. My English foundation is not very good, and I have never memorized words before, but in the blended learning environment, I can persist very well.
Q15	What suggestions would you like to give to this CoI-based blended learning course?
	I think we can use selfie sign-in, which would not put students into a dozing state.

## Sheet: S5-High
	Questions & Answers
Q1	What do you think of this CoI-based blended learning environment in comparison to the traditional way?
A1	The traditional teaching model is very monotonous, and there was not much interaction with the students. There are more activites in the blended learning. The teacher usually post questions in the system, select students to answer questions. We can practice a lot through presenting.
Q2	Did you feel happy and interested when learning vocabulary in this CoI-based blended learning course?
A2	Yes, sure. Especially when we work together as a team or on cooperative tasks, we become good friends, and I like to learn in this kind of mutual trust environment.
Q3	Did you feel motivated to learn vocabulary in this CoI-based blended learning course?
A3	I think in the blended learning environment, I am very motivated to learn, because whenever I am not very confident, the teacher will help me and encourage me, and whenever I encounter difficulties, my classmates would also help me and encourage me. It is much better than studying alone.
Q4	What do you think the strengths and weaknesses of vocabulary acquisition are in this CoI-based blended learning course?
A4	The advantage is that I interact more with the teacher, which is quite interesting. Classmates can also communicate with each other. We can also look up the new words on the memorization app, which is very convenient. The disadvantage is that it is possible to interact during class, and some students will inevitably use their mobile phones to check other things.
Q5	What do you think of the online and offline discussion in this CoI-based blended learning environment?
A5	I feel that no matter the online communication or offline one, it is a relatively effective way for us to discuss. Thank the teacher for creating such an environment for us to communicate. If I had any doubts, I would communicate and discuss in the group or Chaoxing Learning app. Through discussion, we will find better solutions.
Q6	What’s your feelings and suggestions about the teacher’s vocabulary instructions in this CoI-based blended learning course?
A6	I could feel that the teacher had prepared her class more carefully in this blended learning environment. The teacher incorporated a lot of professional knowledge related to the subject of English. It is not as casual as traditional teaching.
Q7	What’s your feelings and suggestions about the students’ behaviors in this CoI-based blended learning course?
A7	They are all very positive. We belonged to different communities, they would ask each other if there were words they don’t know.
Q8	Do you believe this CoI-based blended learning course can help you improve your vocabulary knowledge, as well as your creativity and curiosity to explore English?
A8	Yes,in the process of finding the solutions for the problems, I believe it is more solid for us to master the knowledge and can get more ideas.
Q9	How was your relationship with the teacher and peers in this CoI-based blended learning environment?
	I think the relationship is very positive among classmates and the teacher, they will ask each other if there are questions they don’t know. If we make mistakes, the teacher would not blame us. Discussions between groups are very frequent. Maybe the atmosphere of this kind of discussion led to the good relationship in the classroom which is better than traditional teaching.
Q10	What do you think of using Chaoxing Learning App?
	In the blended learning mode, the app automatically gives us feedback on our activity marks, and the scores of the online tests can also be known timely.
Q11	What is your favorite type of course task?
	I like the way of doing homework on Chaoxing learning app in blended learning environment. In traditional teaching, the teacher just gave us the homework orally which is very easy to forget.
Q12	What kind of evaluation do you prefer?
	In the blended learning model, we can have many ways of assessment, such as group assessment, teacher assessment, and peer assessment. With diverse evaluations, we can know what are the strengths and weaknesses of our work.
Q13	What do you think the teacher should focus on while using CoI-based blended learning approach?
	I think the teacher can set mandatory tasks for students to recite words in the app. For example, memorize 30 in a day.
Q14	What do you think this CoI-based blended learning course can do to help you overcome the difficulties you face during your learning process?
	In this blended learning method, I can clearly understand which words I know and which words I don't know. in the past, I always remember the words again and again, but it's hard. But in this blended learning , the teacher would post some words for us to guess during the break through the system. Inadvertently, this has actually deepened our impression. And there are also a lot of new tools to he…
Q15	What suggestions would you like to give to this CoI-based blended learning course?
	I feel that learning English is a long-term process, and because our classmates have all been rather disinterested in the past, I was concerned that they would find it difficult to continue once the novelty wore off. Therefore, in the future, some methods should be discovered to retain our engagement.

## Sheet: S6-Medium
	Questions & Answers
Q1	What do you think of this CoI-based blended learning environment in comparison to the traditional way?
A1	I personally prefer blended learning because I find traditional learning boring and not interesting in class. But in blended learning, there would be a lot of motivation to learn. In addition, I feel that doing activities is quite fun and interesting. I think the experience is quite good, I used to dislike English in junior middle school, but since I have been exposed to blended learning, my inte…
Q2	Did you feel happy and interested when learning vocabulary in this CoI-based blended learning course?
A2	In this blended teaching mode, everyone is more active and interested especially in learning vocabulary, and then, in traditional teaching like in junior middle school, the teacher usually follows the book and speaks in a very rigid way, and then you tend to get distracted in class.
Q3	Did you feel motivated to learn vocabulary in this CoI-based blended learning course?
A3	I think my motivation for learning is quite good. In the past, we usually do the paper-based assignments, it was quite boring. Many students would just copy it from others. Unlike blended learning, there were many group assignments and some other types of assignments, which made us feel engaged and motivated. After we finish the tasks, the teacher would also give us clear instructions about why t…
Q4	What do you think the strengths and weaknesses of vocabulary acquisition are in this CoI-based blended learning course?
A4	The disadvantage is that this kind of teaching method maybe not suitable for all the students. I think it depends on our characters, for extroverted students, it is indeed very attractive, but for introverted students, it is also a burden. The advantage I think is that my classmates have a great influence on me. Take the classmates around me as an example. I see them studying very hard to memoriz…
Q5	What do you think of the online and offline discussion in this CoI-based blended learning environment?
A5	It's very good. In each community, we would discuss the tasks issued by the teacher and work together to find ways to complete the tasks. In this kind of cooperation, our relationship became even closer. It also helped us develop a spirit of teamwork.
Q6	What’s your feelings and suggestions about the teacher’s vocabulary instructions in this CoI-based blended learning course?
A6	My feeling is that the teacher respects us and respects any decision or behavior we made in or out of class. As long as we are positive, teachers would not oppose us. I feel very relaxed. In the future, I think the teacher can go on giving us more autonomy.
Q7	What’s your feelings and suggestions about the students’ behaviors in this CoI-based blended learning course?
A7	I think it is quite helpful. In traditional way, I don’t want to learn it at all. I feel traditional learning is boring. It's nothing more than the teacher asking questions during class and the students answering. After class, the students also just copy each others' homework as well.
Q8	Do you believe this CoI-based blended learning course can help you improve your vocabulary knowledge, as well as your creativity and curiosity to explore English?
A8	Yes, I think so. In the process of finding the solutions for the problems, I believe I gained knowledge.
Q9	How was your relationship with the teacher and peers in this CoI-based blended learning environment?
	I think we became more united in this learning environment. In the past in the traditional way, if I asked others a question I didn’t understand, others might not be willing to answer it. But if each of us has a group like in this blended learning, the classmates in the group would patiently explain it to you. Because everyone is in the same group, we feel a stronger sense of belonging and our re…
Q10	What do you think of using Chaoxing Learning App?
	Sometimes after class, I am still not used to logging in to Chaoxing Learning App to check the notices. So I think this function needs to be improved.
Q11	What is your favorite type of course task?
	I feel the word games were really challenging and competitive, in order to get more points, I always gave my whole strength.
Q12	What kind of evaluation do you prefer?
	My favorite evaluation is the teacher's evaluation, because the teacher will seize any opportunity to encourage us, so I would feel that my efforts can be rewarded.
Q13	What do you think the teacher should focus on while using CoI-based blended learning approach?
	The role-playing in the blended learning approach allows us to immerse ourselves in it as if we were the protagonists. Compared with traditional teaching, more students were willing to learn in a blended learning environment. But perhaps teachers’ thinking needs to change. Students need to be given more encouragement and supervision to help them become confident and self-disciplined.
Q14	What do you think this CoI-based blended learning course can do to help you overcome the difficulties you face during your learning process?
	I think it's the novel kinds of activites helped me the most. Among these, I love dubbing the most. I used to be very shy about speaking English, but through the funny animations in dubbing, I’ve forgotten about being embarrassed to speak English. We can actually learn it when we speak it.
Q15	What suggestions would you like to give to this CoI-based blended learning course?
	I think sometimes the class may be a bit noisy. I feel that once the students' enthusiasm increases, it is difficult for them to calm down in a short period of time. In the future, they should be quiet when it's time for them to be quiet.

## Sheet: S7-Low
	Questions & Answers
Q1	What do you think of this CoI-based blended learning environment in comparison to the traditional way?
A1	I think I like blended learning better. Because we can get extra points for vocabulary and so on. This kind of blended learning can arouse students' interest and enthusiasm in learning.
Q2	Did you feel happy and interested when learning vocabulary in this CoI-based blended learning course?
A2	Yes, I am quite motivated to learn. I like the learning atmosphere where everyone helps each other and makes progress together the best .
Q3	Did you feel motivated to learn vocabulary in this CoI-based blended learning course?
A3	I felt that the traditional way of English learning was very boring in the past, um, but now this kind of blended learning brought us fun. In the past, I just liked to sleep during class but now I am willing to listen to the teacher in the class. Also, I never did homework before, but this kind of group work is quite interesting at present, and I am willing to do it.
Q4	What do you think the strengths and weaknesses of vocabulary acquisition are in this CoI-based blended learning course?
A4	Most of the time I feel it’s fun, but sometimes I feel I am a little nervous. The advantage is that it increases the enthusiasm of the students and allows everyone to participate, but the disadvantage is that there will always be people playing with mobile phones and watching videos, which may distract them.
Q5	What do you think of the online and offline discussion in this CoI-based blended learning environment?
A5	After we receive the task, we usually discuss the general process of completing the task in the group, and then we choose to meet offline to discuss the specific division of the task. During the specific completion process, if we encounter any problems that we cannot solve by ourselves, we usually ask for help in the group. Students in the same group would tell each other the solutions they know …
Q6	What’s your feelings and suggestions about the teacher’s vocabulary instructions in this CoI-based blended learning course?
A6	I think the teacher encourages us all the time. This is what makes me feel particularly good. She never gives up on any of our classmates, which also makes us feel that we are valued.
Q7	What’s your feelings and suggestions about the students’ behaviors in this CoI-based blended learning course?
A7	I think students need to be more conscious, like myself, haha. Although classes are interesting, I can only insist on being very involved in playing games or interesting activities. It’s still easy to give up when I encounter difficulties with homework or exams. I feel that my classmates' participation are very high, they are very active.
Q8	Do you believe this CoI-based blended learning course can help you improve your vocabulary knowledge, as well as your creativity and curiosity to explore English?
A8	Yes, in this kind of blended learning, I can know where my shortcomings are in a very timely manner, and then in my team, I can ask students with better grades how to correct them. In short, unlike traditional way, if I didn't know how to do it, I have no idea what to do. In traditional classroom, the teacher always forces everyone to learn, however, no one is willing to.
Q9	How was your relationship with the teacher and peers in this CoI-based blended learning environment?
	I think I had a closer relationship with my classmates and teachers.
Q10	What do you think of using Chaoxing Learning App?
	Well, it's pretty good, it's novel and very convenient to use. Compared with the traditional teaching model, the Chaoxing Learning app provides everyone with more opportunities for discussion. It's very good, we can discuss the problems we face, and try to find solutions for the problems.
Q11	What is your favorite type of course task?
	Ah, we have classes in different kinds of apps, and the students can brainstorm a lot of things, which let me feel better.
Q12	What kind of evaluation do you prefer?
	What I like most is peer evaluation. I feel that in the process of evaluating other students, we had a feeling of being valued. Since I was a child, I admired my classmates with good grades and my dream at that time was to be a teacher in the future. But due to my poor grades, I rarely have such opportunities.
Q13	What do you think the teacher should focus on while using CoI-based blended learning approach?
	I think that in future teaching, teachers can think of more ways to monitor students who are less conscious, because some students would read Weibo during class.
Q14	What do you think this CoI-based blended learning course can do to help you overcome the difficulties you face during your learning process?
	It’s okay, I just have some discussions sometimes, and I participated in doing group assignments. Our team members would devide the tasks and everyone should be responsible for it. In this way, we all have a sense of participation.
Q15	What suggestions would you like to give to this CoI-based blended learning course?
	Although the effect of cooperative learning is very good, sometimes we are not very clear about some knowledge points. It will be much better if the teacher guides us in the future.

## Sheet: S8-Medium
	Questions & Answers
Q1	What do you think of this CoI-based blended learning environment in comparison to the traditional way?
A1	I think traditional teaching is more monotonous. However, in blended learning, teachers and classmates can cooperate with each other, which can increase our learning efficiency. I think traditional learning may be boring, rigid, and makes you sleep. However, I feel quite interesting of blended learning. Anyway, I listened to the teacher more carefully.
Q2	Did you feel happy and interested when learning vocabulary in this CoI-based blended learning course?
A2	I like the quiz and the teacher’s random selection function on Chaoxing Learning App the most, it’s so exciting and innovative.Well, I think the experience is quite good, and my interest has also improved a lot. In fact, I didn’t like English classes very much in junior middle school and primary school. In the past, I would really fall asleep while listening, and then I also didn’t want to memori…
Q3	Did you feel motivated to learn vocabulary in this CoI-based blended learning course?
A3	Yes. I feel blended learning can bring the teacher and students closer together and make learning more funny for students. I feel that there has been a big change in high school. I never sleep in class now, and then I take the initiative to memorize some vocabulary words. In terms of learning experience, I am happier than before.
Q4	What do you think the strengths and weaknesses of vocabulary acquisition are in this CoI-based blended learning course?
A4	There are so many advatages, such as it's interesting ,engaging and so on. However, sometimes group members would browse other websites not related to the class, therefore, it is necessary for us to gain teacher’s supervision.
Q5	What do you think of the online and offline discussion in this CoI-based blended learning environment?
A5	I think online or offline discussions are very beneficial to help us creat good relationships between classmates and the teacher. But sometimes students would post something in the group that were not very relevant to the course. I think the teacher, class representatives and group leaders need to spend more time supervising. Students also need to supervise each other.
Q6	What’s your feelings and suggestions about the teacher’s vocabulary instructions in this CoI-based blended learning course?
A6	I think with the teacher's way of teaching, the students are quite active, and they all feel engaged, many time they are competing to answer questions. Regardless of whether they know it or not, they participated in the class very actively.
Q7	What’s your feelings and suggestions about the students’ behaviors in this CoI-based blended learning course?
A7	Because I am the team leader. Anyway, in these group tasks, everyone can cooperate very well. Through this method, our cooperative spirit improved.
Q8	Do you believe this CoI-based blended learning course can help you improve your vocabulary knowledge, as well as your creativity and curiosity to explore English?
A8	In the past, I was reluctant to open myself to the teachers because I always take precautions against them as they are so strict. But when having the blended learning, I can feel I am really the centre of the study and been fully respected.
Q9	How was your relationship with the teacher and peers in this CoI-based blended learning environment?
	Unlike traditional teaching, sometimes we didn’t know the teachers’ names even when a whole semester passed, because there are not many opportunities to communicate with them.But now, we have a lot of chances to know each other.
Q10	What do you think of using Chaoxing Learning App?
	Chaoxing Learning App is a very comprehensive learning tool. It is the medium for our effective learning both in class and after class.
Q11	What is your favorite type of course task?
	I like the answering race best, every time when the teacher released answering race activity, we would try our best to be the first three places.
Q12	What kind of evaluation do you prefer?
	I like Chaoxing Learning APP evaluations, they are the most objective.
Q13	What do you think the teacher should focus on while using CoI-based blended learning approach?
	I think it’s good to just focus on the current situation and give us more suggestions so that we can know where our strengths and weaknesses are in time.
Q14	What do you think this CoI-based blended learning course can do to help you overcome the difficulties you face during your learning process?
	I think it’s really important to find the solutions of the problems by ourselves, in the CoI-based blended learning, our teacher always encourage us to explore the solutions ourselves which is very important to form our knowledge.
Q15	What suggestions would you like to give to this CoI-based blended learning course?
	Hope in the future, more digital tools can be introduced to our English class.

## Sheet: S9-Low
	Questions & Answers
Q1	What do you think of this CoI-based blended learning environment in comparison to the traditional way?
A1	I prefer traditional teaching methods because I personally don’t like to communicate. Blended learning made the class very active, but I felt that I can’t participate.
Q2	Did you feel happy and interested when learning vocabulary in this CoI-based blended learning course?
A2	Yes, I find it very interesting. What I like most is the race to answer the teacher's questions. Every time the teacher releases a question, the atmosphere in the classroom becomes particularly high.
Q3	Did you feel motivated to learn vocabulary in this CoI-based blended learning course?
A3	In traditional education, teachers may be reluctant to ask students with low grades to answer questions. But in the blended learning approach, ignore our grades, we can engage in quizzes, brainstorming, topic discussions, group projects, etc. I feel that everyone received adequate attention.
Q4	What do you think the strengths and weaknesses of vocabulary acquisition are in this CoI-based blended learning course?
A4	I feel that the advantage is that the students can cooperate well with each other. The disadvantage is that I don’t know if the students will get bored or not after a long time of this kind of blended learning. I just feel like I can’t keep up with the pace of blended learning. Because there are too many new things to master.
Q5	What do you think of the online and offline discussion in this CoI-based blended learning environment?
A5	I like offline discussions very much, which made the class very active. We also became more engaged during the discussion, which allowed us to learn knowledge faster. I think online communication is the icing on the cake. Sometimes if you have problems that cannot be solved in class, you can ask classmates or teachers online anytime, anywhere, it can help us solve the problems effectively.
Q6	What’s your feelings and suggestions about the teacher’s vocabulary instructions in this CoI-based blended learning course?
A6	I think in CoI-blended learning course, even after class, the teacher would comment on our homework and tasks in a timely manner through the Internet. I think it's very good.
Q7	What’s your feelings and suggestions about the students’ behaviors in this CoI-based blended learning course?
A7	I usually have very little contact with my classmates, but sometimes when there are group tasks, I feel that the classmates are quite serious and put their hearts into finding the solutions.
Q8	Do you believe this CoI-based blended learning course can help you improve your vocabulary knowledge, as well as your creativity and curiosity to explore English?
A8	I think it is similar to traditional way, both of them have advantages, but I feel that other students prefer blended learning better. and the different kinds of new tools are also helpful to our study.
Q9	How was your relationship with the teacher and peers in this CoI-based blended learning environment?
	I feel like my relationship with teachers and classmates is like friends. In traditional teaching, the relationship with our teacher relatively distant, and the relationship with classmates also takes longer to develop and establish relationships than in hybrid teaching.
Q10	What do you think of using Chaoxing Learning App?
	I found it troublesome, because my foundation is slightly bad, and then I don’t want to participate.
Q11	What is your favorite type of course task?
	I like individual tasks the best.
Q12	What kind of evaluation do you prefer?
	I like this kind of multi-faceted evaluation, which will give us the opportunity to better understand our own learning from all levels. For example, teacher evaluation is the most direct and professional evaluation, evaluation in Chaoxingxixuetong is the most timely and objective evaluation, and peer evaluation is conducive to strengthening the relationship between us.
Q13	What do you think the teacher should focus on while using CoI-based blended learning approach?
	I think the teacher can pay more attention to the learning situation of students with poor grades, and then the content of the lesson should be divided into difficulty levels according to students' real situation. Then I think it would be more effective.
Q14	What do you think this CoI-based blended learning course can do to help you overcome the difficulties you face during your learning process?
	I think it has something to do with my personality. I suffered school violence when I was in junior middle school, and later became very introverted. So now I feel like I can’t fit in.
Q15	What suggestions would you like to give to this CoI-based blended learning course?
	I don't have any suggestion.

## Sheet: S10-Medium
	Questions & Answers
Q1	What do you think of this CoI-based blended learning environment in comparison to the traditional way?
A1	I think different students may have different views. Some students are more suitable for traditional teaching, such as those with more introverted personalities, while some students prefer blended learning, such as those with more extroverted personalities.
Q2	Did you feel happy and interested when learning vocabulary in this CoI-based blended learning course?
A2	I felt happy about the whole process. We can do various activities in blended learning classes. It don't like before. The teacher often give us lesson according to the textbook and we have to listened to him/her, and the atmosphere was lifeless.
Q3	Did you feel motivated to learn vocabulary in this CoI-based blended learning course?
A3	Sometimes I was very happy and motivated, but other times I was more nervous. Even when I did some homework in the system, when I watch this video, I felt happier. But I was a little nervous when I answered the questions, fearing that I would answer the question wrong.
Q4	What do you think the strengths and weaknesses of vocabulary acquisition are in this CoI-based blended learning course?
A4	We used to have to wait a long time for the teacher to finish correcting our assignments and papers after exams, but with the blended learning model, we can know where we went wrong in time and make targeted corrections. From this side, I think it's very good. I can not imagine some disadvantages at present.
Q5	What do you think of the online and offline discussion in this CoI-based blended learning environment?
A5	In the past, I would not do assignments because I did not know how to do, but with the blended learning model, as the teacher had matched the members of each group according to their grades, we can always ask students with good grades online or offline if we do not understand something, and I feel that my barriers to learning English have been reduced.
Q6	What’s your feelings and suggestions about the teacher’s vocabulary instructions in this CoI-based blended learning course?
A6	I believe that perseverance is really important for students, yet secondary school students lack it. We hope that our teachers and students around us will supervise us.I prefer teachers who are gentler and more patient.
Q7	What’s your feelings and suggestions about the students’ behaviors in this CoI-based blended learning course?
A7	I think that in this CoI-based blended learning environment, students are closer to each other. When the relationship is closer, each other would be bolder and can communicate better. I have two friends who work very hard, and after watching them study, I naturally followed suit. So I think peer influnce is obvious in this environment.
Q8	Do you believe this CoI-based blended learning course can help you improve your vocabulary knowledge, as well as your creativity and curiosity to explore English?
A8	Yes, in this CoI-based blended learning, the teacher would often set us up with suspense to stimulate our curiosity. I think it is very important for us to learn new knowledge.
Q9	How was your relationship with the teacher and peers in this CoI-based blended learning environment?
	I feel that I have a very good relationship with my teachers and classmates. Blended learning connects us better. I feel more like we are a unity group.
Q10	What do you think of using Chaoxing Learning App?
	It is a very convenient communication platform. Communicating on the platform will not be as awkward as face-to-face communication, and we can communicate more freely.
Q11	What is your favorite type of course task?
	I feel that Youdao Memorize Words is very helpful in improving my vocabulary, unlike the traditional rote memorization, the teacher would import the words related to the course into Youdao Memorize Words, so that we can preview and review after class. Everyday the teacher asked us to share the moments through Chaoxing learning app.
Q12	What kind of evaluation do you prefer?
	I like peer evaluations the most, I find them fun.
Q13	What do you think the teacher should focus on while using CoI-based blended learning approach?
	I think it’s good as it is now. The teacher gives us small gifts every week based on our ranking score according to Chaoxing Learning app. I think it's a very good incentive for us.
Q14	What do you think this CoI-based blended learning course can do to help you overcome the difficulties you face during your learning process?
	I think in traditional teaching, teachers always teach alone. Sometimes it was easier to give up when encountering something a bit difficult to understand. But this kind of blended learning mode can increase the fun of class and make it easier to insist on studying.
Q15	What suggestions would you like to give to this CoI-based blended learning course?
	Secondary vocational students still lack self-autonomy, so effective guidance from teachers is still very necessary. Especially when there are difficulties in our task, we need the guidance from the teacher.

[truncated: 2 more sheets: S11-Low, S12-Low]
