# Supplementary material for: Conceptual framework of applying CoI-based blended learning approach to enhance students’ vocabulary and vocabulary learning motivation
Source: PLoS One. 2025 Aug 12;20(8):e0330115. doi: 10.1371/journal.pone.0330115 (PMC12342318; doi:10.1371/journal.pone.0330115)
Supplement: S2 File — (ZIP) [file pone.0330115.s002.zip › data of this study/Pilot study data.xlsx]

## Sheet: Sheet1
序号	Q1	Q2	Q3	Q4	Q5	Q6	Q7	Q8	Q9	Q10	Q11	Q12	Q13	Q14	Q15	Q16	Q17	Q18	Q19	M	VLM	Q1	Q2	Q3	Q4	Q5	Q6	Q7	Q8	Q9	Q10	Q11	Q12	Q13	Q14	Q15	Q16	Q17	Q18	Q19	Q20	Q21	Q22	Q23	Q24	Q25	Q26	Q27	Q28
1	1	1	1	1	1	3	3	3	3	1	1	1	1	1	1	3	3	3	1	33	1.73684	1	0	0	1	1	0	1	0	0	0	0	0	0	1	0	0	0	0	0	1	1	1	0	1	1	0	0	1
2	2	1	2	2	1	2	3	1	5	1	1	3	1	3	1	3	3	1	1	37	1.94737	0	1	1	0	1	0	0	0	1	0	0	0	0	0	0	0	0	1	1	0	0	0	0	1	0	0	0	0
3	2	1	2	1	1	3	1	1	3	1	1	1	1	1	3	2	4	4	4	37	1.94737	0	0	0	1	0	0	0	1	1	1	0	0	1	0	0	0	0	0	0	1	0	0	0	1	1	1	1	0
4	3	2	2	2	2	1	1	1	5	1	1	1	1	1	2	2	5	5	1	39	2.05263	0	0	0	0	0	0	0	0	0	0	0	0	0	0	0	1	0	1	0	1	0	1	1	0	0	0	0	1
5	1	1	1	1	1	4	4	3	3	1	1	1	2	1	3	1	3	4	4	40	2.10526	0	0	0	1	0	0	0	0	0	0	0	0	0	1	0	1	0	0	0	1	1	0	0	0	1	0	0	1
6	1	1	2	1	2	1	3	2	5	3	1	1	2	3	2	3	3	5	3	44	2.31579	0	1	1	0	0	0	0	0	0	0	0	0	0	0	0	0	0	1	1	1	0	0	0	1	0	1	0	0
7	2	2	2	2	3	3	3	2	3	2	2	3	2	2	1	3	3	4	3	47	2.47368	0	0	1	0	0	0	0	0	0	0	1	0	0	0	0	1	1	0	0	0	0	1	1	0	0	0	0	0
8	2	2	3	3	2	3	2	1	4	3	3	4	3	2	1	2	3	2	2	47	2.47368	0	0	0	0	1	0	1	0	0	0	0	1	1	1	0	1	0	0	0	0	0	0	0	1	0	0	0	0
9	2	1	1	3	3	3	2	2	4	1	1	1	3	2	1	4	4	5	5	48	2.52632	0	0	0	1	1	1	1	1	1	0	1	0	1	1	0	0	1	0	1	0	1	0	0	0	1	0	1	1
10	3	2	3	2	1	4	5	3	3	2	2	2	1	2	1	3	3	4	3	49	2.57895	1	0	1	0	0	1	0	1	1	0	1	0	0	0	1	1	0	0	0	1	0	0	1	0	0	0	0	1
11	1	2	1	1	2	3	3	1	5	3	1	1	1	2	3	5	5	5	4	49	2.57895	0	0	0	0	0	1	0	1	1	0	0	0	0	1	0	0	0	0	1	0	0	0	0	1	1	0	0	0
12	2	2	2	4	3	4	3	3	3	1	1	3	1	1	2	4	4	4	3	50	2.63158	1	0	0	0	0	1	1	0	0	0	0	1	1	1	1	0	0	0	0	0	0	0	0	0	1	0	0	0
13	3	3	2	2	2	3	4	4	3	1	1	1	2	3	1	2	3	5	5	50	2.63158	1	0	0	0	1	0	0	1	0	0	1	0	1	0	1	0	0	1	0	0	1	0	1	0	1	0	0	0
14	2	2	1	3	2	5	4	2	2	1	1	1	3	2	2	5	3	5	4	50	2.63158	1	0	0	0	0	1	1	1	1	0	1	0	1	0	0	0	0	0	0	0	1	0	0	0	0	0	0	0
15	3	2	1	4	2	4	5	1	3	1	1	1	1	1	2	5	4	4	5	50	2.63158	0	0	0	0	0	0	0	0	1	0	0	1	0	0	0	0	1	0	1	0	0	1	0	1	1	0	0	0
16	3	2	2	2	2	4	2	3	3	3	3	3	3	2	2	3	3	3	3	51	2.68421	1	0	0	0	1	1	0	0	0	0	0	1	1	1	1	0	1	0	1	0	0	1	0	0	0	1	0	0
17	4	3	5	1	4	5	5	4	1	1	1	1	2	3	1	1	4	4	4	54	2.84211	0	0	0	0	0	1	0	1	1	0	0	0	1	0	0	0	1	0	1	0	1	0	1	1	0	1	0	0
18	3	3	3	3	3	5	4	4	1	2	2	2	1	1	1	1	5	5	5	54	2.84211	0	0	0	0	0	1	1	1	1	0	1	1	0	0	1	0	0	0	0	0	0	0	0	1	0	0	0	0
19	3	2	3	4	4	4	5	3	2	1	2	2	2	2	3	1	4	4	4	55	2.89474	1	0	1	0	0	1	1	1	0	0	0	0	1	1	1	0	0	0	1	0	1	0	0	1	0	1	0	1
20	2	2	3	3	3	4	4	3	2	1	2	2	3	4	4	1	4	5	3	55	2.89474	1	1	1	1	0	1	1	1	1	0	1	1	1	0	1	1	0	1	0	1	1	0	0	0	0	0	0	0
21	3	4	4	4	3	3	3	2	4	1	2	2	3	3	2	3	3	4	4	57	3	1	0	1	0	0	1	0	0	1	0	1	0	0	0	0	0	0	1	1	0	0	0	0	0	0	0	0	0
22	2	1	3	3	4	5	3	4	3	1	1	2	2	2	3	5	3	5	5	57	3	1	0	0	0	1	0	0	1	0	1	0	1	0	1	0	0	0	0	0	1	0	1	0	0	0	0	1	0
23	3	2	3	2	2	4	3	4	3	2	3	2	3	3	3	3	4	5	4	58	3.05263	0	0	0	1	1	1	1	1	1	0	0	0	0	0	0	0	0	0	0	1	0	1	1	1	0	0	0	0
24	3	2	3	4	2	4	5	3	4	4	3	4	2	2	1	2	4	4	3	59	3.10526	1	1	1	1	1	1	1	1	1	0	1	0	0	1	0	0	0	1	1	0	0	1	0	0	0	1	0	0
25	4	3	4	4	3	3	2	3	3	2	3	2	3	3	2	4	4	4	5	61	3.21053	0	0	0	1	1	1	0	1	0	0	0	0	0	0	0	1	0	0	1	0	0	1	1	0	0	0	0	1
26	4	3	2	1	4	5	5	4	2	1	2	3	1	3	2	5	5	4	5	61	3.21053	1	1	1	1	0	1	1	0	0	0	0	1	0	1	0	1	1	0	0	0	0	0	1	0	0	0	0	1
27	3	4	4	1	4	4	4	4	1	2	2	2	3	4	2	5	5	4	4	62	3.26316	0	0	1	0	0	1	1	0	0	0	0	0	0	1	1	0	0	0	1	0	1	0	0	1	1	0	0	1
28	3	3	2	4	4	3	5	4	3	3	3	2	2	2	4	4	4	2	5	62	3.26316	0	0	0	0	0	1	0	1	1	0	1	1	1	1	0	0	1	0	1	0	0	0	0	0	0	0	0	0
29	3	4	4	3	4	3	4	4	3	3	2	1	3	4	1	1	5	5	5	62	3.26316	0	0	0	0	1	1	0	0	0	0	1	0	0	1	0	0	0	1	1	1	0	0	0	0	0	1	0	0
30	3	4	2	4	3	3	4	3	2	2	2	1	3	4	4	5	4	4	5	62	3.26316	1	1	1	0	0	0	0	1	0	1	0	1	1	0	1	1	0	0	0	0	0	1	0	0	1	0	0	0
31	3	3	3	4	3	4	5	2	4	1	1	3	3	4	1	5	5	5	4	63	3.31579	0	0	0	0	1	0	0	1	1	0	0	0	0	1	0	0	0	0	0	1	1	1	0	1	0	0	0	0
32	2	3	3	3	3	3	2	4	2	3	3	3	3	3	4	5	5	5	5	64	3.36842	1	1	1	1	1	1	1	1	1	0	1	1	1	1	1	0	1	0	0	0	1	1	1	0	1	0	1	1
33	1	1	3	3	3	3	4	3	3	5	5	5	3	3	5	4	4	5	1	64	3.36842	1	1	1	1	0	0	0	0	1	0	1	1	0	0	1	1	1	1	1	1	1	1	1	1	1	1	0	1
34	3	4	5	3	3	4	3	4	2	2	2	3	3	2	3	4	5	5	4	64	3.36842	1	0	0	1	1	0	0	1	0	0	1	0	0	0	1	0	0	1	1	0	0	0	1	0	0	0	0	0
35	3	2	1	3	3	5	5	5	4	1	2	2	3	3	5	3	5	5	5	65	3.42105	1	0	0	0	0	1	0	1	1	0	0	1	1	1	1	0	0	0	1	0	0	1	0	0	1	0	0	0
36	2	3	3	4	4	4	3	2	2	5	4	4	4	3	2	4	5	4	4	66	3.47368	0	0	0	1	0	1	1	1	0	0	0	0	0	1	0	0	0	0	0	0	1	1	1	1	0	1	0	1
37	3	2	3	4	4	5	5	4	2	2	3	2	3	4	3	4	5	4	5	67	3.52632	0	0	0	0	1	0	0	1	0	0	1	0	1	0	0	0	0	0	1	0	0	1	1	0	0	1	0	1
38	4	3	4	1	4	4	4	3	2	3	4	4	3	4	3	4	5	4	4	67	3.52632	1	0	0	0	0	0	0	1	1	0	0	0	0	1	0	0	0	0	0	0	0	1	0	0	0	0	0	1
39	4	4	3	3	3	5	4	4	2	3	3	2	3	3	4	4	4	5	5	68	3.57895	1	1	1	1	1	1	0	1	1	0	1	1	0	0	0	1	0	1	0	0	1	0	1	1	0	1	1	1
40	4	3	3	1	2	5	5	3	4	1	3	2	5	4	4	4	5	5	5	68	3.57895	0	1	0	1	1	1	0	1	1	0	1	1	0	0	0	1	1	0	0	0	1	0	1	0	0	0	0	1
41	4	4	4	1	4	5	5	5	1	3	3	2	3	5	5	1	5	5	4	69	3.63158	0	0	0	0	0	0	1	1	0	0	0	0	0	0	0	0	0	0	0	1	1	1	0	1	0	0	0	1
42	5	5	4	1	5	5	4	4	2	3	3	3	4	3	3	5	5	4	4	72	3.78947	0	0	1	0	1	0	0	1	1	0	1	0	0	1	1	0	0	0	1	0	0	1	0	1	0	1	0	1
43	4	4	3	4	3	5	5	3	2	4	3	5	3	5	5	5	5	5	5	78	4.10526	1	0	1	1	0	1	1	1	0	0	1	1	1	0	1	0	0	0	0	0	1	0	0	1	1	0	1	0
44	4	3	3	4	4	5	5	5	1	4	4	4	4	4	5	5	5	5	5	79	4.15789	1	1	0	1	0	1	1	1	1	1	1	0	1	1	0	1	1	1	1	0	0	1	1	1	1	1	1	0
45	5	4	4	1	5	5	5	4	2	5	5	4	4	5	4	5	5	5	5	82	4.31579	1	1	1	1	1	1	0	1	0	1	0	1	1	0	1	1	1	1	1	0	1	1	1	0	1	0	1	1
[truncated: 13 more columns]
