# Supplementary material for: Conceptual framework of applying CoI-based blended learning approach to enhance students’ vocabulary and vocabulary learning motivation
Source: PLoS One. 2025 Aug 12;20(8):e0330115. doi: 10.1371/journal.pone.0330115 (PMC12342318; doi:10.1371/journal.pone.0330115)
Supplement: S2 File — (ZIP) [file pone.0330115.s002.zip › data of this study/Control group- Post-test of VTS and post-intervention of VLM data.xlsx]

## Sheet: Sheet1
number	Group name	group	户口	Q1	Q2	Q3	Q4	Q5	IM	IM1	Q6	Q7	Q8	Q9	ID1	ID2	Q10	Q11	Q12	Q13	Q14	IJ1	IJ2	Q15	Q16	Q17	Q18	Q19	EX1	EX2	VLM	Q40	Q41	Q42	Q43	Q44	Q45	Q46	Q47	Q48	Q49	Q50	Q51	Q52	Q53	Q54	Q55	Q56	Q57
1	control group	1	1	3	3	3	3	3	15	3	4	4	5	3	16	4	1	3	3	1	1	9	1.8	3	3	4	3	4	17	3.4	3.05	1	0	0	1	0	1	0	0	0	0	0	0	0	0	1	0	0	1
2	control group	1	1	4	4	3	5	5	21	4.2	5	4	3	3	15	3.75	4	2	2	4	4	16	3.2	3	2	5	4	5	19	3.8	3.7375	0	1	1	1	0	1	0	1	0	1	0	1	0	1	1	1	0	1
3	control group	1	1	3	3	3	3	3	15	3	3	3	3	3	12	3	3	3	3	3	3	15	3	3	5	3	4	5	20	4	3.25	1	0	0	0	0	0	0	0	0	0	1	0	0	0	0	0	0	0
4	control group	1	1	2	2	2	2	2	10	2	3	2	1	2	8	2	1	1	1	2	2	7	1.4	1	3	3	3	4	14	2.8	2.05	0	0	0	0	0	0	0	1	1	0	0	1	0	0	1	0	0	0
5	control group	1	1	3	3	3	3	3	15	3	3	3	3	3	12	3	3	3	3	3	3	15	3	3	3	3	3	3	15	3	3	0	0	0	1	1	0	0	1	0	0	0	0	0	0	0	1	0	0
6	control group	1	2	3	3	1	2	2	11	2.2	3	3	2	1	9	2.25	2	2	3	2	1	10	2	3	3	3	5	3	17	3.4	2.4625	0	1	0	1	0	1	0	0	0	0	0	0	0	0	0	0	0	0
7	control group	1	2	3	1	4	1	2	11	2.2	3	4	1	3	11	2.75	2	3	3	3	3	14	2.8	2	3	3	4	4	16	3.2	2.7375	1	1	0	1	1	1	0	0	0	0	0	0	1	0	0	0	0	1
8	control group	1	1	3	3	3	2	2	13	2.6	2	2	2	2	8	2	2	2	2	4	4	14	2.8	2	4	4	5	4	19	3.8	2.8	1	1	1	1	0	1	1	1	1	1	0	1	0	1	0	0	0	1
9	control group	1	1	3	3	3	3	3	15	3	3	3	3	3	12	3	3	3	3	3	3	15	4	4	4	4	4	4	20	4	3.5	0	1	1	1	0	0	0	1	1	1	1	1	1	1	1	1	1	1
10	control group	1	2	3	3	4	4	3	17	3.4	4	5	2	2	13	3.25	2	3	2	4	4	15	3	2	4	4	3	4	17	3.4	3.2625	1	1	1	1	0	1	0	1	1	1	1	1	1	1	0	1	0	1
11	control group	1	1	3	3	3	4	4	17	3.4	3	5	3	3	14	3.5	3	4	4	3	3	17	3.4	3	4	5	4	4	20	4	3.575	0	1	1	1	0	1	1	1	1	1	0	1	1	1	0	1	1	1
12	control group	1	1	4	3	2	3	3	15	3	3	3	2	2	10	2.5	3	3	3	4	3	16	3.2	3	5	4	4	4	20	4	3.175	1	0	0	1	1	0	1	1	0	0	0	0	1	1	0	1	1	1
13	control group	1	1	3	3	4	4	3	17	3.4	4	3	4	4	15	3.75	2	2	1	3	2	10	2	1	3	4	3	3	14	2.8	2.9875	1	0	0	0	0	1	0	0	0	0	0	1	0	1	1	0	0	0
14	control group	1	1	4	3	3	5	3	18	3.6	5	4	4	4	17	4.25	3	2	2	3	3	13	2.6	4	5	5	5	5	24	4.8	3.8125	0	0	0	0	0	1	1	0	1	0	0	0	0	0	0	0	1	0
15	control group	1	1	4	4	4	5	5	22	4.4	5	5	5	5	20	5	3	4	3	3	5	18	3.6	5	1	5	5	3	19	3.8	4.2	0	1	1	0	1	0	0	0	0	1	1	0	0	0	0	0	1	0
16	control group	1	1	3	2	2	2	2	11	2.2	3	4	2	3	12	3	1	1	1	2	2	7	1.4	1	5	3	4	5	18	3.6	2.55	0	0	0	0	1	0	1	1	0	1	0	0	0	1	1	0	0	0
17	control group	1	1	3	4	3	3	4	17	3.4	4	5	4	3	16	4	2	2	3	3	4	14	2.8	3	4	4	5	4	20	4	3.55	0	1	0	1	1	1	0	0	0	0	0	1	0	1	0	0	0	0
18	control group	1	1	4	4	4	3	4	19	3.8	3	3	4	3	13	3.25	3	4	3	3	4	17	3.4	3	3	4	4	4	18	3.6	3.5125	1	1	1	1	0	1	0	1	1	1	1	1	1	0	1	1	1	1
19	control group	1	1	4	4	3	4	4	19	3.8	4	4	3	4	15	3.75	2	2	3	3	4	14	2.8	4	5	5	4	5	23	4.6	3.7375	0	0	0	1	0	1	0	1	1	1	1	1	0	1	0	1	0	1
20	control group	1	2	3	3	2	2	2	12	2.4	5	3	2	2	12	3	1	1	1	1	3	7	1.4	2	3	3	3	2	13	2.6	2.35	1	0	0	0	0	1	0	0	0	0	0	0	0	0	0	1	0	0
21	control group	1	2	4	4	4	4	4	20	4	5	5	5	5	20	5	4	2	2	3	3	14	2.8	5	5	5	5	5	25	5	4.2	0	1	0	1	1	1	1	0	0	1	0	1	1	1	0	1	1	1
22	control group	1	1	3	3	3	3	3	15	3	5	3	3	3	14	3.5	3	4	3	4	3	17	3.4	4	3	3	3	3	16	3.2	3.275	1	0	1	0	1	1	0	0	0	0	0	0	0	0	1	0	0	0
23	control group	1	1	3	4	4	3	4	18	3.6	5	4	4	4	17	4.25	4	4	4	4	3	19	3.8	2	4	4	4	3	17	3.4	3.7625	0	0	0	0	0	1	0	0	0	0	0	1	1	0	0	0	0	0
24	control group	1	1	3	3	2	2	3	13	2.6	4	4	4	4	16	4	1	1	2	3	2	9	1.8	4	3	3	4	4	18	3.6	3	0	1	1	1	0	1	0	1	0	0	0	0	0	1	0	1	0	1
25	control group	1	2	4	3	4	2	5	18	3.6	4	3	4	1	12	3	4	4	3	5	4	20	4	3	3	4	3	5	18	3.6	3.55	1	1	1	1	0	1	0	1	1	1	1	1	1	0	1	1	1	1
26	control group	1	2	3	3	3	4	3	16	3.2	4	4	3	3	14	3.5	2	2	2	3	3	12	2.4	2	3	4	4	3	16	3.2	3.075	1	1	0	1	0	1	0	1	1	0	0	1	1	0	0	1	0	0
27	control group	1	1	3	3	3	3	2	14	2.8	3	3	2	3	11	2.75	2	2	2	1	2	9	1.8	1	2	3	4	4	14	2.8	2.5375	0	1	0	1	0	1	1	1	0	1	1	1	1	1	0	1	1	1
28	control group	1	1	2	3	2	3	1	11	2.2	3	3	2	3	11	2.75	1	4	4	3	2	14	2.8	1	3	3	4	3	14	2.8	2.6375	0	1	0	1	0	1	0	1	0	1	0	1	0	0	0	1	0	1
29	control group	1	1	5	5	4	4	4	22	4.4	4	3	3	3	13	3.25	2	3	3	3	3	14	2.8	3	2	4	4	4	17	3.4	3.4625	0	1	1	1	0	1	0	1	0	1	0	1	0	1	1	1	0	1
30	control group	1	2	3	3	4	3	2	15	3	3	4	2	4	13	3.25	3	3	4	3	4	17	3.4	3	3	2	4	2	14	2.8	3.1125	1	0	1	0	0	0	0	0	0	0	1	0	1	0	0	0	0	0
31	control group	1	1	3	3	3	3	3	15	3	3	5	3	4	15	3.75	3	4	4	4	4	19	3.8	3	5	4	5	5	22	4.4	3.7375	1	1	1	1	1	1	0	0	1	0	0	0	0	0	0	1	0	0
32	control group	1	1	4	3	5	5	4	21	4.2	5	5	4	5	19	4.75	3	3	3	2	3	14	2.8	1	4	4	4	3	16	3.2	3.7375	0	1	1	1	0	1	0	1	1	1	0	1	0	1	1	0	0	1
33	control group	1	1	4	4	3	4	5	20	4	4	5	4	5	18	4.5	5	5	4	4	5	23	4.6	4	5	5	5	5	24	4.8	4.475	0	1	0	1	0	1	1	1	1	0	1	1	0	1	0	1	0	1
34	control group	1	2	5	4	4	5	4	22	4.4	4	5	4	5	18	4.5	4	4	3	4	4	19	3.8	3	4	4	5	4	20	4	4.175	0	1	1	1	1	1	0	1	0	1	1	1	0	1	0	1	0	1
35	control group	1	1	4	4	5	5	5	23	4.6	5	5	3	4	17	4.25	3	3	4	4	4	18	3.6	4	5	5	4	4	22	4.4	4.2125	1	1	1	0	0	1	0	1	1	1	1	1	0	1	0	0	0	0
36	control group	1	1	1	1	3	3	2	10	2	2	2	2	2	8	2	3	3	2	2	1	11	2.2	2	2	3	4	2	13	2.6	2.2	0	1	1	1	1	1	0	1	1	1	1	1	1	1	0	1	0	1
37	control group	1	2	3	3	4	5	3	18	3.6	5	5	3	3	16	4	5	3	4	4	3	19	3.8	5	5	5	5	5	25	5	4.1	1	1	1	1	0	0	0	1	1	0	1	0	0	1	1	0	0	0
38	control group	1	2	5	4	3	4	5	21	4.2	5	5	3	4	17	4.25	3	4	4	5	5	21	4.2	5	5	5	5	4	24	4.8	4.3625	1	0	1	1	0	0	1	1	0	0	0	0	0	0	0	1	1	1
39	control group	1	2	3	3	4	4	3	17	3.4	4	3	4	3	14	3.5	4	4	3	2	2	15	3	2	5	4	4	4	19	3.8	3.425	0	1	1	1	1	1	0	1	1	1	1	1	0	1	0	1	0	1
40	control group	1	1	3	3	3	3	4	16	3.2	4	4	4	4	16	4	2	3	4	3	3	15	3	3	4	4	4	4	19	3.8	3.5	0	0	1	0	0	1	0	1	1	0	0	1	0	0	0	0	1	0
41	control group	1	1	5	5	4	4	3	21	4.2	4	3	4	3	14	3.5	3	4	4	4	3	18	3.6	4	4	3	2	2	15	3	3.575	0	0	0	1	0	1	0	0	0	0	0	0	1	0	0	1	0	0
42	control group	1	1	2	2	2	2	3	11	2.2	4	4	3	3	14	3.5	2	2	2	2	2	10	2	3	4	3	4	4	18	3.6	2.825	0	1	0	0	0	1	0	0	0	1	1	0	0	1	0	0	0	0
[truncated: 23 more columns]
